# Supplementary material for: A New Application of Spin and Fluorescence Double-Sensor Molecules
Source: Molecules. 2023 Mar 27;28(7):2978. doi: 10.3390/molecules28072978 (PMC10096054; doi:10.3390/molecules28072978)
Supplement: Supplementary file 1 [file molecules-28-02978-s001.zip]

Archive with 1 entries (1 files):
- molecules-2266887-supplementary.pdf
